# Supplementary material for: Case Report: A neurodevelopmental disorder with global developmental delay, microcephaly, eye anomalies, sweat dysregulation, and skeletal implications due to an ultra-rare de novo 5q14.3q15 copy number gain
Source: Front Genet. 2025 May 26;16:1549685. doi: 10.3389/fgene.2025.1549685 (PMC12146353; doi:10.3389/fgene.2025.1549685)
Supplement: Supplementary file 2 [file DataSheet2.xlsx]

## Sheet: all
Clinical description	Phenotype	This patient DECIPHER Patient 451461	DECIPHER Patient 596 PMID: 20177379	DECIPHER Patient 401023	DECIPHER Patient 307116	DECIPHER Patient 307966	PMID: 19592390	PMID: 23402836 Patient 1	PMID: 23402836 Patient 2	PMID: 26864752	PMID: 26864752	PMID: 31375103	Number of people with feature/out of total reported
Country, City of reporting laboratory		Romania, Timisoara	UK, Manchester	Netherlands, Nijmegen	UK, Belfast	France, Lille	France	Italy, Pavia	Italy, Pavia	Italia, Milan	Italia, Milan	France, Montpellier
Genotype GRCh38		5:87973188-93211127	5:77824481-92813044	5:86954546-91798184	5:86620393-94050940	5:87223682-92646298	5:86142512-90712814	5:85598295-91182469	87356360-92591506	86129664-90762803	86129664-90762803	balanced translocation 46,XX,t(3;5)(p26.3;q14.3)
Gender	male/female	male	male	female	male	male	male	female	female	males, monozygotic twin 1	males, monozygotic twin 2	female	6/10 males
Age when reported	years	9 years	3 years	10 years	3 years	7 years	6 years	6 years	1 year	prenatal, TOP	prenatal, TOP	10 years	range prenantal - 10 years
Abnormality of the digestive system	Constipation	no	NA	yes	NA	NA	NA	NA	NA	NA	NA	NA	1/10
	feeding difficulties	yes	yes	NA	NA	NA	NA	yes	yes	NA	NA	no	3/10
Abnormality of the ear	Macrotia	yes	yes	yes	NA	NA	NA	no	yes	NA	NA	yes	3/10
Abnormality of the eye	Deeply set eye	no	yes	yes	NA	NA	NA	NA	NA	NA	NA	no	1/10
	Strabismus	yes	yes	yes	NA	NA	NA	NA	NA	NA	NA	no	2/10
	Anterior pole anomaly	yes	yes	NA	NA	NA	NA	NA	NA	NA	NA	no	1/10
	refractive errors	no	yes	NA	NA	NA	NA	severe hypermetropia	NA	NA	NA	no	1/10
Growth abnormality	Proportionate short stature	yes	yes	yes	NA	NA	no	yes	yes	NA	NA	yes	5/10
	Microcephaly	yes	yes	NA	yes	NA	yes	yes	yes	NA	NA	no	5/10
Abnormality of limbs	Broad Short thumb	no	NA	yes	NA	NA	NA	NA	NA	NA	NA	NA	1/10
	Tapered finger	yes	no	yes	NA	NA	NA	NA	NA	NA	NA	NA	1/10
	fixed finger joints	yes	no	NA	NA	NA	NA	NA	NA	NA	NA	NA	0/10
Abnormality of the musculoskeletal system	Hypertonia	no		yes	NA	NA	NA	NA	NA	NA	NA	NA	1/10
	Kyphosis	yes	yes	yes	NA	NA	NA	NA	NA	NA	NA	NA	2/10
	Muscle weakness	yes	yes	yes	NA	NA	NA	NA	yes	NA	NA	NA	3/10
	Pectus excavatum	no	no	yes	NA	NA	NA	NA	NA	NA	NA	NA	1/10
	Head shape anomaly	yes	yes	yes	NA	NA	NA	yes	yes	NA	NA	NA	4/10
	Scoliosis	no	NA	yes	NA	NA	NA	NA	NA	NA	NA	NA	1/10
Abnormality of the nervous system	Autistic behavior	yes	yes	yes	yes	yes	no	no	NA	NA	NA	no	4/10
	Delayed speech and language development	yes	yes	yes	NA	NA	yes	yes	NA	NA	NA	yes	5/10
	Gait disturbance	yes	yes	yes	NA	NA	NA	yes	NA	NA	NA	NA	3/10
	Intellectual disability	yes, moderate	yes	yes	NA	yes	yes, moderate	yes,moderate	yes,moderate	NA	NA	yes	7/10
	Global developmental delay	yes	yes	yes	yes	NA	yes	yes	yes	NA	NA	yes	7/10
	Seizures	no	no	NA	NA	NA	no	1 febrile	no	NA	NA	1 febrile	2/10
	Brain malformation	no	NA	NA	NA	NA	no	yes	no	yes	yes	no	3/10
	anxiety	no	NA	NA	NA	NA	NA	yes,severe	no	NA	NA	NA	1/10
Abnormality of skin adnexa physiology	Hypohidrosis Hyperhidrosis	yes	NA	NA	NA	NA	NA	NA	NA	NA	NA	NA	0/10
Cardiac anomaly	Ventricular hypertrophy	no	NA	NA	NA	NA	NA	NA	NA	yes	no	NA	1/10
